# Supplementary material for: Molecular characteristics and analysis of drug resistance-virulence correlation of carbapenem-resistant Klebsiella pneumoniae in northern Henan region
Source: Microbiol Spectr. 2026 Jun 10;14(7):e03164-25. doi: 10.1128/spectrum.03164-25 (PMC13340063; doi:10.1128/spectrum.03164-25)
Supplement: Supplemental tables — Tables S1 to S6. [file spectrum.03164-25-s0001.xlsx]

## Sheet: Table S1
	Table S1 Distribution of Isolated Strains in Different Departments
	Clinical Departments	Detailed Departments	Strains
	ICU	ICU	115
	Surgery	Neurosurgery	22
		Orthopedics	5
		Thoracic Surgery	3
		Gastrointestinal Surgery	3
		General Surgery	2
		Urology	2
		Cardiac Surgery	2
		Pediatric Surgery	1
	Pulmonology	Pulmonology	15
	Medicine	Nephrology	12
		Neurology	7
		Cardiology	5
		Medical Oncology	5
		Pediatrics	4
		Tuberculosis Department	2
		Gastroenterology	1
	Others	Emergency Department	4
		Hematology	3
		Rehabilitation	3
		Neonatology	2
		General Practice	2
		Endocrinology	2
		Gynecology	1
		Chinese and Western Medicine	1
		Stomatology	1

## Sheet: Table S2
	Table S2 Quantitative Analysis of Biofilm Formation
	Groups	Strain number	Average of OD570	（AC+3SD）×2
	Biofilm-positive strains	169	0.3842	＞0.192
	Biofilm-negative strains	56	0.1083	＜0.192
	Blank control	12	0.0667

## Sheet: Table S3
	Table S3 Analysis of Drug Resistance between HM and non-HM Strains
	Drug Name	HM（n=75）	non-HM（n=150）	χ²	P
		n (%)	n (%)
	FEP	70 (93.33)	149 (99.33)	4.816	0.028
	CIP	64 (85.33)	148 (98.67)	16.328	<0.001
	LVX	61 (81.33)	147 (98)	18.885	<0.001
	AMI	61 (81.33)	125 (83.33)	0.122	0.903
	SMZ	53 (70.67)	97 (64.67)	0.369	0.898
	GEN	64 (85.33)	130 (86.67)	0.273	0.785
	SCF	72 (96)	144 (96)	0	1
	MEM	74 (98.67)	150 (100)	1.141	0.157
	FEP	73 (97.33)	148 (98.67)	0.712	0.477
	FOX	75 (100)	150 (100)	0	1
	TZP	74 (98.67)	149 (99.33)	0.501	0.616
	CRO	74 (98.67)	150 (100)	1.414	0.157
	TGC	0	2 (0.88)	1.002	0.316
	CAZ	75 (100)	150 (100)	0	1
	CXM	75 (100)	150 (100)	0	1
	IMP	75 (100)	150 (100)	0	1
	AMP	75 (100)	150 (100)	0	1

## Sheet: Table S4
	Table S4 Relation between Virulence Genes and Mucoviscous Phenotype of 127 CRKP strains
	Virulence Genes	HM（n=75）	non-HM（n=150）	χ²	P
		n (%)	n (%)
	rmpA2 (n=110)	74 (98.67)	36 (69.23)	18.007	<0.01
	rmpA (n=90)	72 (96)	18 (34.62)	46.873	<0.01
	peg-344 (n=94)	74 (98.67)	20 (38.46)	46.398	<0.01
	iruB (n=7)	6 (8)	1 (1.92)	0.947	0.331
	iucA (n=106)	72 (96)	30 (57.7)	24.301	<0.01

## Sheet: Table S5
	Table S5 Association between 127 CRKP Resistance Genes and Mucoviscous Phenotype
	Resistance Genes	HM (n=75)	non-HM (n=52)	χ²	P
		n (%)	n (%)
	blaSHV	62 (82.67)	52 (100)	5.166	0.023
	blaKPC	61 (81.33)	51 (98.07)	6.374	0.012
	blaNDM	3 (4)	6 (11.53)	112.622	<0.01

## Sheet: Table S6
	Table S6 Relation between drug resistance genes and hv-CRKP
	Resistance Genes	hv-CRKP (n=90)	CRKP (n=37)	χ²	P
		n (%)	n (%)
	blaSHV	80 (88.89)	36 (97.3)	11.814	0.01
	blaKPC	79 (87.78)	35 (94.59)	114.391	<0.01
	blaNDM	2 (2.22)	6 (16.22)	12.622	<0.01
